# Supplementary material for: Pyrolysis and Gasification of a Real Refuse-Derived Fuel (RDF): The Potential Use of the Products under a Circular Economy Vision
Source: Molecules. 2022 Nov 22;27(23):8114. doi: 10.3390/molecules27238114 (PMC9739972; doi:10.3390/molecules27238114)
Supplement: Supplementary file 1 [file molecules-27-08114-s001.zip]

Archive with 1 entries (1 files):
- molecules-2043521-supplementary.pdf
